# Supplementary material for: Revisiting suicide rate during wartime: Evidence from the Sri Lankan civil war
Source: PLoS One. 2020 Oct 28;15(10):e0240487. doi: 10.1371/journal.pone.0240487 (PMC7592752; doi:10.1371/journal.pone.0240487)
Supplement: S1 File — (ZIP) [file pone.0240487.s009.zip]

Archive with 20 entries (17 files):
- replication/
- replication/conflict.dta
- __MACOSX/
- __MACOSX/replication/
- __MACOSX/replication/._conflict.dta
- replication/district_adjacent22.csv
- __MACOSX/replication/._district_adjacent22.csv
- replication/readme.rtf
- __MACOSX/replication/._readme.rtf
- replication/srilanka_coordinates.dta
- __MACOSX/replication/._srilanka_coordinates.dta
- replication/srilanka_data.dta
- __MACOSX/replication/._srilanka_data.dta
- replication/suicide_all_rev.dta
- __MACOSX/replication/._suicide_all_rev.dta
- replication/suicide_srilanka.do
- __MACOSX/replication/._suicide_srilanka.do
- replication/violence.csv
- __MACOSX/replication/._violence.csv
- __MACOSX/._replication
