# Supplementary material for: Revisiting suicide rate during wartime: Evidence from the Sri Lankan civil war
Source: PLoS One. 2020 Oct 28;15(10):e0240487. doi: 10.1371/journal.pone.0240487 (PMC7592752; doi:10.1371/journal.pone.0240487)
Supplement: S1 File — (ZIP) [file pone.0240487.s009.zip › replication/suicide_srilanka.do]

*********************************************************************************
*"Revisiting Suicide Rate during Wartime: Evidence from the Sri Lankan Civil War"
*by Takeshi Aida
*********************************************************************************
clear all

use suicide_all_rev.dta, clear
set more off
log using srilanka_suicide, replace

*wartime dummies
gen wartime=1 if year>=1983 & year<=2009
replace wartime=0 if wartime==.
gen ltte_area_wartime=ltte_area*wartime
label var ltte_area_wartime "Conflict area x wartime"


local cntrl "log_n_death log_n_marriage log_pop_total male_female log_yield_maha pupil_teacher pupil_school pop_density infant_mortality"


*******************************************
***Death in Conflict and Conflicted Area***
*******************************************
preserve
use conflict.dta, clear

sum n_death_conflict if ltte_area==0
sum n_death_conflict if ltte_area==1
ttest n_death_conflict, by(ltte_area)

restore


****************************
***Descriptive Statistics***
****************************
*Table 1
estpost sum r_suicide_total r_suicide_male r_suicide_female `cntrl'
estout using table1.xls, replace cells("count mean sd min max") label

estpost sum r_suicide_total r_suicide_male r_suicide_female if ltte_area==1 & year<1983
estout using table1.xls, replace cells("count mean sd min max") label
estpost sum r_suicide_total r_suicide_male r_suicide_female if ltte_area==0 & year<1983
estout using table1.xls, append cells("count mean sd min max") label
estpost sum r_suicide_total r_suicide_male r_suicide_female if ltte_area==1 & year>=1983 & year<=2009
estout using table1.xls, append cells("count mean sd min max") label
estpost sum r_suicide_total r_suicide_male r_suicide_female if ltte_area==0 & year>=1983 & year<=2009
estout using table1.xls, append cells("count mean sd min max") label
estpost sum r_suicide_total r_suicide_male r_suicide_female if ltte_area==1 & year>2009
estout using table1.xls, append cells("count mean sd min max") label
estpost sum r_suicide_total r_suicide_male r_suicide_female if ltte_area==0 & year>2009
estout using table1.xls, append cells("count mean sd min max") label

*Table 2
estpost sum `cntrl'
estout using table2.xls, append cells("count mean sd min max") label


*******************
***Main Analysis***
*******************
*Table 3
*total
reg r_suicide_total ltte_area_wartime i.district_code i.year, cl(district_code)
outreg2 using table3.xls, replace label dec(2)
reg r_suicide_total ltte_area_wartime `cntrl' i.district_code i.year, cl(district_code)
outreg2 using table3.xls, append label dec(2)

*male
reg r_suicide_male ltte_area_wartime i.district_code i.year, cl(district_code)
outreg2 using table3.xls, append label dec(2)
reg r_suicide_male ltte_area_wartime `cntrl' i.district_code i.year, cl(district_code)
outreg2 using table3.xls, append label dec(2)

*female
reg r_suicide_female ltte_area_wartime i.district_code i.year, cl(district_code)
outreg2 using table3.xls, append label dec(2)
reg r_suicide_female ltte_area_wartime `cntrl' i.district_code i.year, cl(district_code)
outreg2 using table3.xls, append label dec(2)


**********************************
***Cease Fire Agreement in 2002***
**********************************
*cease-fire agreement (Feb 2002 - Jul 2006)
gen wartime_rev=1 if year>1983 & year<=2001
replace wartime_rev=1 if year>2006 & year<=2009
replace wartime_rev=0 if wartime_rev==.
gen ltte_area_wartime_rev=ltte_area*wartime_rev
label var ltte_area_wartime_rev "Conflict area x wartime (except for 2002–2006)"

*Table 4
*total
reg r_suicide_total ltte_area_wartime_rev i.district_code i.year, cl(district_code)
outreg2 using table4.xls, replace label dec(2)
reg r_suicide_total ltte_area_wartime_rev `cntrl' i.district_code i.year, cl(district_code)
outreg2 using table4.xls, append label dec(2)

*male
reg r_suicide_male ltte_area_wartime_rev i.district_code i.year, cl(district_code)
outreg2 using table4.xls, append label dec(2)
reg r_suicide_male ltte_area_wartime_rev `cntrl' i.district_code i.year, cl(district_code)
outreg2 using table4.xls, append label dec(2)

*female
reg r_suicide_female ltte_area_wartime_rev i.district_code i.year, cl(district_code)
outreg2 using table4.xls, append label dec(2)
reg r_suicide_female ltte_area_wartime_rev `cntrl' i.district_code i.year, cl(district_code)
outreg2 using table4.xls, append label dec(2)


********************************
***Missing Census Information***
********************************
*Table 5
gen miss=.
replace miss=1 if (district=="Batticaloa" | district=="Jaffna" | district=="Kilinochchi" | district=="Mannar" | district=="Mullaitivu" | district=="Trincomalee" | district=="Vavuniya")
replace miss=0 if miss==.
gen ltte_area_miss_wartime=ltte_area_wartime*miss
label var ltte_area_miss_wartime "Conflict area x wartime x missing census"

*total
reg r_suicide_total ltte_area_wartime i.district_code i.year if ltte_area_miss_wartime==0, cl(district_code)
outreg2 using table5.xls, replace label dec(2)
reg r_suicide_total ltte_area_wartime `cntrl' i.district_code i.year if ltte_area_miss_wartime==0, cl(district_code)
outreg2 using table5.xls, append label dec(2)

*male
reg r_suicide_male ltte_area_wartime i.district_code i.year if ltte_area_miss_wartime==0, cl(district_code)
outreg2 using table5.xls, append label dec(2)
reg r_suicide_male ltte_area_wartime `cntrl' i.district_code i.year if ltte_area_miss_wartime==0, cl(district_code)
outreg2 using table5.xls, append label dec(2)

*female
reg r_suicide_female ltte_area_wartime i.district_code i.year if ltte_area_miss_wartime==0, cl(district_code)
outreg2 using table5.xls, append label dec(2)
reg r_suicide_female ltte_area_wartime `cntrl' i.district_code i.year if ltte_area_miss_wartime==0, cl(district_code)
outreg2 using table5.xls, append label dec(2)


***************************
***Intensity of Conflict***
***************************
*Table 6
label var n_death_conflict "# of death in conflict"
gen deth_per_pop=n_death_conflict/est_pop_total_k
label var deth_per_pop "# of death in conflict per population (1000)"
sum deth_per_pop if ltte_area==1 & wartime==1

*total
reg r_suicide_total deth_per_pop i.district_code i.year, cl(district_code)
outreg2 using table6.xls, replace label dec(2)
reg r_suicide_total deth_per_pop `cntrl' i.district_code i.year, cl(district_code)
outreg2 using table6.xls, append label dec(2)

*male
reg r_suicide_male deth_per_pop i.district_code i.year, cl(district_code)
outreg2 using table6.xls, append label dec(2)
reg r_suicide_male deth_per_pop `cntrl' i.district_code i.year, cl(district_code)
outreg2 using table6.xls, append label dec(2)

*female
reg r_suicide_female deth_per_pop i.district_code i.year, cl(district_code)
outreg2 using table6.xls, append label dec(2)
reg r_suicide_female deth_per_pop `cntrl' i.district_code i.year, cl(district_code)
outreg2 using table6.xls, append label dec(2)


************************
***Spatial Dependence***
************************
*Table 7
set matsize 10000

preserve
insheet using district_adjacent22.csv, clear
save district_adjacent, replace
restore

sort district year

spatwmat using district_adjacent.dta, name(D) standardize

xtset district_code year
local cntrl "log_n_death log_n_marriage log_pop_total male_female log_yield_maha pupil_teacher pupil_school pop_density infant_mortality"

*total
preserve
drop if (year==1955 | year==1960) /*drop due to missing value in the dependent variable*/
drop if (year==1970 | year==1979 | year==2000 | year==2001 | year==2010) /*drop due to missing value in the independent variable*/

xsmle r_suicide_total ltte_area_wartime i.year, fe wmat(D) model(sar) type(ind, leeyu) robust
outreg2 using table7.xls, replace label dec(2)
xsmle r_suicide_total ltte_area_wartime `cntrl' i.year, fe wmat(D) model(sar) type(ind, leeyu) robust
outreg2 using table7.xls, append label dec(2)
restore

preserve
drop if (year==1955 | year==1960 | year==1970 | year==1971 | year==1976 | year==1977 | year==1978 | year==1979) /*drop due to missing value in the dependent variable*/
drop if (year==2000 | year==2001 | year==2010) /*drop due to missing value in the independent variable*/
*male
xsmle r_suicide_male ltte_area_wartime i.year, fe wmat(D) model(sar) type(ind, leeyu) robust
outreg2 using table7.xls, append label dec(2)
xsmle r_suicide_male ltte_area_wartime `cntrl' i.year, fe wmat(D) model(sar) type(ind, leeyu) robust
outreg2 using table7.xls, append label dec(2)

*female
xsmle r_suicide_female ltte_area_wartime i.year, fe wmat(D) model(sar) type(ind, leeyu) robust
outreg2 using table7.xls, append label dec(2)
xsmle r_suicide_female ltte_area_wartime `cntrl' i.year, fe wmat(D) model(sar) type(ind, leeyu) robust
outreg2 using table7.xls, append label dec(2)
restore


**************************************
***Spatial Difference-in-Difference***
**************************************
*Table8
mat W=I(25)#D
mkmat ltte_area_wartime, mat(X)
mat WX=W*X
svmat WX

xtset district_code year
local cntrl "log_n_death log_n_marriage log_pop_total male_female log_yield_maha pupil_teacher pupil_school pop_density infant_mortality"

label var WX "Spatial term of conflict area x wartime"

*total
reg r_suicide_total ltte_area_wartime WX i.district_code i.year, cl(district_code)
outreg2 using table8.xls, replace label dec(2)
reg r_suicide_total ltte_area_wartime WX `cntrl' i.district_code i.year, cl(district_code)
outreg2 using table8.xls, append label dec(2)

*male
reg r_suicide_male ltte_area_wartime WX i.district_code i.year, cl(district_code)
outreg2 using table8.xls, append label dec(2)
reg r_suicide_male ltte_area_wartime WX `cntrl' i.district_code i.year, cl(district_code)
outreg2 using table8.xls, append label dec(2)

*female
reg r_suicide_female ltte_area_wartime WX i.district_code i.year, cl(district_code)
outreg2 using table8.xls, append label dec(2)
reg r_suicide_female ltte_area_wartime WX `cntrl' i.district_code i.year, cl(district_code)
outreg2 using table8.xls, append label dec(2)


***************
***Ethnicity***
***************
*Table 9
gen ctamil_share=ceylon_tamils/all_race
gen itamil_share=indian_tamils/all_race
label var ctamil_share "Share of Sri Lankan Tamil population"
label var itamil_share "Share of Indian Tamil population"
local cntrl "log_n_death log_n_marriage log_pop_total male_female log_yield_maha pupil_teacher pupil_school pop_density infant_mortality"

*total
reg r_suicide_total ctamil_share itamil_share i.district_code i.year if (year==1955 | year==1965 | year==1971 | year==2001), cl(district_code)
outreg2 using table9.xls, replace label dec(2)
reg r_suicide_total ctamil_share itamil_share `cntrl' i.district_code i.year if (year==1955 | year==1965 | year==1971 | year==2001), cl(district_code)
outreg2 using table9.xls, append label dec(2)

*male (1972 data is used instead of 1971)
reg r_suicide_male ctamil_share itamil_share i.district_code i.year if (year==1955 | year==1965 | year==1972 | year==2001), cl(district_code)
outreg2 using table9.xls, append label dec(2)
reg r_suicide_male ctamil_share itamil_share `cntrl' i.district_code i.year if (year==1955 | year==1965 | year==1972 | year==2001), cl(district_code)
outreg2 using table9.xls, append label dec(2)

*female (1972 data is used instead of 1971)
reg r_suicide_female ctamil_share itamil_share i.district_code i.year if (year==1955 | year==1965 | year==1972 | year==2001), cl(district_code)
outreg2 using table9.xls, append label dec(2)
reg r_suicide_female ctamil_share itamil_share `cntrl' i.district_code i.year if (year==1955 | year==1965 | year==1972 | year==2001), cl(district_code)
outreg2 using table9.xls, append label dec(2)


**************************************************
***Potential sucide rate analysis (Graph & Map)***
**************************************************
*Fig 5 & 6
label var year "year"
egen gp_year=group(year)
label define year 1 "1955" 2 "1960" 3 "1965" 4 "1970" 5 "1971" 6 "1972" 7 "1973" 8 "1974" 9 "1975" 10 "1976" /*
*/11 "1977" 12 "1978" 13 "1979" 14 "1980" 15 "2000" 16 "2001" 17 "2002" 18 "2003" 19 "2004" 20 "2005" 21 "2006" /*
*/22 "2007" 23 "2009" 24 "2010" 25 "2013"
label val gp_year year

tab district_code, gen(district_code)

reg r_suicide_total ltte_area_wartime district_code1-district_code4 district_code6-district_code22 i.gp_year, cl(district_code) /*district_code=5 is Colombo*/
coefplot, vertical drop(ltte_area_wartime district_code* _cons)
graph save Fig5.gph, replace

mat coef=e(b)'
mat dist=1, coef[2,1]
mat dist=dist\[2, coef[3,1]]
mat dist=dist\[3, coef[4,1]]
mat dist=dist\[4, coef[5,1]]
mat dist=dist\[5, 0] /*Colombo is the reference*/
forval i=6(1)22{
mat dist=dist\[`i', coef[`i',1]]
}
preserve
clear
svmat dist
ren dist1 tent_code
ren dist2 r_suicide_potential 

gen district="Ampara" if tent_code==1
replace district="Anuradhapura" if tent_code==2
replace district="Badulla" if tent_code==3
replace district="Batticaloa" if tent_code==4
replace district="Colombo" if tent_code==5
replace district="Galle" if tent_code==6
replace district="Hambantota" if tent_code==7
replace district="Jaffna" if tent_code==8
replace district="Kalutara" if tent_code==9
replace district="Kandy" if tent_code==10
replace district="Kegalle" if tent_code==11
replace district="Kurunegala" if tent_code==12
replace district="Mannar" if tent_code==13
replace district="Matale" if tent_code==14
replace district="Matara" if tent_code==15
replace district="Monaragala" if tent_code==16
replace district="Nuwara Eliya" if tent_code==17
replace district="Polonnaruwa" if tent_code==18
replace district="Puttalam" if tent_code==19
replace district="Ratnapura" if tent_code==20
replace district="Trincomalee" if tent_code==21
replace district="Vavuniya" if tent_code==22

* Gampaha District was carved out of the northern part of Colombo District in September 1978.
expand 2 if tent_code==5
* Kilinochchi District was carved out of the southern part of Jaffna District in February 1984.
expand 2 if tent_code==8
* Mullaitivu District was carved out of the northern part of Vavuniya District together with parts of the then Jaffna District, Mannar District and Trincomalee District in September 1978.
expand 2 if tent_code==22

bysort tent_code: egen _j=seq()
replace district="Gampaha" if tent_code==5 & _j==2
replace district="Kilinochchi" if tent_code==8 & _j==2
replace district="Mullaitivu" if tent_code==22 & _j==2
drop _j tent_code

egen ID_1=group(district)

save potential_suicide, replace /*potential suicide rate (Colombo==0)*/
restore

preserve
use srilanka_data.dta, clear
merge 1:1 ID_1 using potential_suicide.dta

*r_suicide_total
replace r_suicide_potential=round(r_suicide_potential, 0.01)
spmap r_suicide_potential using "srilanka_coordinates.dta", name(r_suicide_potential) id(ID_1) fcolor(Blues) ocolor(black ..) osize(thin ..) legend(position(5))
graph export Fig6.png, replace
restore


*********************************
***Heatmap of the Suicide Rate***
*********************************
preserve
drop if year>=2010
collapse r_suicide_total, by(district wartime)

replace r_suicide_total=round(r_suicide_total, 0.01)

reshape wide r_suicide_total, i(district) j(wartime)

* Gampaha District was carved out of the northern part of Colombo District in September 1978.
expand 2 if district=="Colombo", gen(tent)
replace district="Gampaha" if ten==1
drop tent
* Kilinochchi District was carved out of the southern part of Jaffna District in February 1984.
expand 2 if district=="Jaffna", gen(tent)
replace district="Kilinochchi" if ten==1
drop tent
* Mullaitivu District was carved out of the northern part of Vavuniya District together with parts of the then Jaffna District, Mannar District and Trincomalee District in September 1978.
expand 2 if district=="Vavuniya", gen(tent)
replace district="Mullaitivu" if ten==1
drop tent

egen ID_1=group(district)
save covariate_map.dta, replace
restore

preserve
use srilanka_data.dta, clear
merge 1:1 ID_1 using covariate_map.dta

*r_suicide_total
spmap r_suicide_total0 using "srilanka_coordinates.dta", name(r_suicide_total0) id(ID_1) fcolor(Blues) ocolor(black ..) osize(thin ..) legend(position(5)) title("Panel A: Before (1955-1980)")
spmap r_suicide_total1 using "srilanka_coordinates.dta", name(r_suicide_total1) id(ID_1) fcolor(Blues) ocolor(black ..) osize(thin ..) legend(position(5)) title("Panel B: After (2000-2009)")
graph combine r_suicide_total0 r_suicide_total1
graph export Fig2.png, replace

restore


*****************************
***Figure of suicide trend***
*****************************
preserve
collapse r_suicide_total r_suicide_male r_suicide_female, by(year ltte_area)
gen Year=year
replace Year=year-18 if year>=2000
label def Year 1982 "2000" 1983 "2001" 1984 "2002" 1985 "2003" 1986 "2004" 1987 "2005" 1988 "2006" 1989 "2007" 1990 "2008" 1991 "2009" 1992 "2010" 1993 "2011" 1994 "2012" 1995 "2013"
label val Year Year 
label var Year year
twoway (line r_suicide_total Year if ltte_area==1 & year<1983 & year>=1970) (line r_suicide_total Year if ltte_area==0 & year<1983 & year>=1970)/*
*/ (line r_suicide_total Year if ltte_area==1 & year>1983) (line r_suicide_total Year if ltte_area==0 & year>1983, xlab(1970(3)1995, valuelabel) xline(1981) xline(1991))
graph save Fig3.gph, replace
restore


***********************
***Trend of Violence***
***********************
preserve
insheet using "violence.csv", clear
twoway (line grievous_hurt year) (line homicide year), legend(label(1 "Grievous Hurt") label(2 "Homicide")) xline(1983) xline(2009) xlabel(1945(10)2015) 
graph save Fig4.gph, replace
restore


**************************************
***Heatmap of the Control Variables***
**************************************
preserve

gen after=1 if year>=2000
replace after=0 if year<2000

local cntrl "log_n_death log_n_marriage log_pop_total male_female log_yield_maha pupil_teacher pupil_school pop_density infant_mortality"
collapse `cntrl', by(district after)

foreach x in `cntrl'{
replace `x'=round(`x', 0.01)
}

reshape wide log_n_death log_n_marriage log_pop_total male_female log_yield_maha pupil_teacher pupil_school pop_density infant_mortality, i(district) j(after)

* Gampaha District was carved out of the northern part of Colombo District in September 1978.
expand 2 if district=="Colombo", gen(tent)
replace district="Gampaha" if ten==1
drop tent
* Kilinochchi District was carved out of the southern part of Jaffna District in February 1984.
expand 2 if district=="Jaffna", gen(tent)
replace district="Kilinochchi" if ten==1
drop tent
* Mullaitivu District was carved out of the northern part of Vavuniya District together with parts of the then Jaffna District, Mannar District and Trincomalee District in September 1978.
expand 2 if district=="Vavuniya", gen(tent)
replace district="Mullaitivu" if ten==1
drop tent

egen ID_1=group(district)
save covariate_map.dta, replace
restore


preserve
use srilanka_data.dta, clear
merge 1:1 ID_1 using covariate_map.dta

*log_n_death
spmap log_n_death0 using "srilanka_coordinates.dta", name(log_n_death0) id(ID_1) fcolor(Blues) ocolor(black ..) osize(thin ..) legend(position(5)) title("Before (1970-1980)")
spmap log_n_death1 using "srilanka_coordinates.dta", name(log_n_death1) id(ID_1) fcolor(Blues) ocolor(black ..) osize(thin ..) legend(position(5)) title("After (2000-2013)")
graph combine log_n_death0 log_n_death1, title("Log (# of Death)")
graph export S1_Fig.png, replace

*log_n_marriage
spmap log_n_marriage0 using "srilanka_coordinates.dta", name(log_n_marriage0) id(ID_1) fcolor(Blues) ocolor(black ..) osize(thin ..) legend(position(5)) title("Before (1970-1980)")
spmap log_n_marriage1 using "srilanka_coordinates.dta", name(log_n_marriage1) id(ID_1) fcolor(Blues) ocolor(black ..) osize(thin ..) legend(position(5)) title("After (2000-2013)")
graph combine log_n_marriage0 log_n_marriage1, title("Log (# of Marriage)")
graph export S2_Fig.png, replace

*log_pop_total
spmap log_pop_total0 using "srilanka_coordinates.dta", name(log_pop_total0) id(ID_1) fcolor(Blues) ocolor(black ..) osize(thin ..) legend(position(5)) title("Before (1970-1980)")
spmap log_pop_total1 using "srilanka_coordinates.dta", name(log_pop_total1) id(ID_1) fcolor(Blues) ocolor(black ..) osize(thin ..) legend(position(5)) title("After (2000-2013)")
graph combine log_pop_total0 log_pop_total1, title("Log (Population)")
graph export S3_Fig.png, replace

*male_female
spmap male_female0 using "srilanka_coordinates.dta", name(male_female0) id(ID_1) fcolor(Blues) ocolor(black ..) osize(thin ..) legend(position(5)) title("Before (1970-1980)")
spmap male_female1 using "srilanka_coordinates.dta", name(male_female1) id(ID_1) fcolor(Blues) ocolor(black ..) osize(thin ..) legend(position(5)) title("After (2000-2013)")
graph combine male_female0 male_female1, title("Male-Female Ratio")
graph export S4_Fig.png, replace

*log_yield_maha
spmap log_yield_maha0 using "srilanka_coordinates.dta", name(log_yield_maha0) id(ID_1) fcolor(Blues) ocolor(black ..) osize(thin ..) legend(position(5)) title("Before (1970-1980)")
spmap log_yield_maha1 using "srilanka_coordinates.dta", name(log_yield_maha1) id(ID_1) fcolor(Blues) ocolor(black ..) osize(thin ..) legend(position(5)) title("After (2000-2013)")
graph combine log_yield_maha0 log_yield_maha1, title("Log (Yield in Maha)")
graph export S5_Fig.png, replace

*we cannot draw a graph of pupil_teacher because the variation is too small

*pupil_school
spmap pupil_school0 using "srilanka_coordinates.dta", name(pupil_school0) id(ID_1) fcolor(Blues) ocolor(black ..) osize(thin ..) legend(position(5)) title("Before (1970-1980)")
spmap pupil_school1 using "srilanka_coordinates.dta", name(pupil_school1) id(ID_1) fcolor(Blues) ocolor(black ..) osize(thin ..) legend(position(5)) title("After (2000-2013)")
graph combine pupil_school0 pupil_school1, title("# of Pupils per School")
graph export S6_Fig.png, replace

*pop_density
spmap pop_density0 using "srilanka_coordinates.dta", name(pop_density0) id(ID_1) fcolor(Blues) ocolor(black ..) osize(thin ..) legend(position(5)) title("Before (1970-1980)")
spmap pop_density1 using "srilanka_coordinates.dta", name(pop_density1) id(ID_1) fcolor(Blues) ocolor(black ..) osize(thin ..) legend(position(5)) title("After (2000-2013)")
graph combine pop_density0 pop_density1, title("Population Density")
graph export S7_Fig.png, replace

*infant_mortality
spmap infant_mortality0 using "srilanka_coordinates.dta", name(infant_mortality0) id(ID_1) fcolor(Blues) ocolor(black ..) osize(thin ..) legend(position(5)) title("Before (1970-1980)")
spmap infant_mortality1 using "srilanka_coordinates.dta", name(infant_mortality1) id(ID_1) fcolor(Blues) ocolor(black ..) osize(thin ..) legend(position(5)) title("After (2000-2013)")
graph combine infant_mortality0 infant_mortality1, title("Infant Mortality")
graph export S8_Fig.png, replace

restore


*Delete unnnecessary .txt files
forval i=4(1)10{
erase table`i'.txt
}

log close
